# Supplementary material for: The Trem2 R47H variant confers loss-of-function-like phenotypes in Alzheimer’s disease
Source: Mol Neurodegener. 2018 Jun 1;13:29. doi: 10.1186/s13024-018-0262-8 (PMC5984804; doi:10.1186/s13024-018-0262-8)
Supplement: Supplementary file 1 — Table S1. Variant calling for APPPS1–21;Trem2+/R47H mice for the CRISPR predicted off target gene Rab11fip3, Trem2, and Trem-like genes Treml1, Treml2, and Treml6. “0/1” indicates a heterozygous variant and “./.” indicates no variants detected. Variants detected in Trem2 R47H lines but not APPPS1–21; Trem2+/+ or Trem2+/+ mice were considered to be true. (XLSX 14 kb) [file 13024_2018_262_MOESM1_ESM.xlsx]

## Sheet: Summary
Chromosome	Gene	Animal ID (genotype)	Genotype	Allele*	Position	Reference	Variant	Variant Type
chr17	Rab11fip3	FR07919567 (B6)	Trem2+/+	./.	26003217
chr17	Rab11fip3	FR07919574 (APPPS1)	APPPS1-21;Trem2+/+	0/1	26003217	CGT	Ca
chr17	Rab11fip3	FR07919582 (R104)	APPPS1-21;Trem2+/R47H	./.	26003217
chr17	Rab11fip3	FR07919584 (R104)	APPPS1-21;Trem2+/R47H	./.	26003217
chr17	Rab11fip3	FR07919586 (R202)	Trem2+/R47H	0/1	26003217	CGT	Ca
chr17	Rab11fip3	FR07919592 (R202)	Trem2+/R47H	0/1	26003217	CGT	Ca
chr17	Rab11fip3	FR07919611 (R202)	Trem2+/R47H	./.	26003217
chr17	Rab11fip3	FR07919612 (R506)	Trem2+/R47H	./.	26003217
chr17	Rab11fip3	FR07919618 (R1019)	APPPS1-21;Trem2+/R47H	./.	26003217
chr17	Trem2	FR07919567 (B6)	Trem2+/+	./.	48350034	CAGA	GAGA
chr17	Trem2	FR07919574 (APPPS1)	APPPS1-21;Trem2+/+	./.	48350034
chr17	Trem2	FR07919582 (R104)	APPPS1-21;Trem2+/R47H	./.	48350034
chr17	Trem2	FR07919584 (R104)	APPPS1-21;Trem2+/R47H	./.	48350034
chr17	Trem2	FR07919586 (R202)	Trem2+/R47H	./.	48350034
chr17	Trem2	FR07919592 (R202)	Trem2+/R47H	./.	48350034
chr17	Trem2	FR07919611 (R202)	Trem2+/R47H	./.	48350034
chr17	Trem2	FR07919612 (R506)	Trem2+/R47H	0/1	48350034	CAGA	Cb	3 bp deletion
chr17	Trem2	FR07919618 (R1019)	APPPS1-21;Trem2+/R47H	./.	48350034
chr17	Treml1	NONE DETECTED
chr17	Treml2	FR07919567 (B6)	Trem2+/+	./.	48301500	TTC	TTC
chr17	Treml2	FR07919574 (APPPS1)	APPPS1-21;Trem2+/+	./.	48301500
chr17	Treml2	FR07919582 (R104)	APPPS1-21;Trem2+/R47H	./.	48301500
chr17	Treml2	FR07919584 (R104)	APPPS1-21;Trem2+/R47H	./.	48301500
chr17	Treml2	FR07919586 (R202)	Trem2+/R47H	./.	48301500
chr17	Treml2	FR07919592 (R202)	Trem2+/R47H	0/1	48301500	TTC	Tb	2 bp deletion
chr17	Treml2	FR07919611 (R202)	Trem2+/R47H	./.	48301500
chr17	Treml2	FR07919612 (R506)	Trem2+/R47H	./.	48301500
chr17	Treml2	FR07919618 (R1019)	APPPS1-21;Trem2+/R47H	./.	48301500
chr17	Treml6	FR07919567 (B6)	Trem2+/+	0/1	48326087	CTG	Ca
chr17	Treml6	FR07919574 (APPPS1)	APPPS1-21;Trem2+/+	./.	48326087
chr17	Treml6	FR07919582 (R104)	APPPS1-21;Trem2+/R47H	./.	48326087
chr17	Treml6	FR07919584 (R104)	APPPS1-21;Trem2+/R47H	0/1	48326087	CTG	Ca
chr17	Treml6	FR07919586 (R202)	Trem2+/R47H	./.	48326087
chr17	Treml6	FR07919592 (R202)	Trem2+/R47H	./.	48326087
chr17	Treml6	FR07919611 (R202)	Trem2+/R47H	./.	48326087
chr17	Treml6	FR07919612 (R506)	Trem2+/R47H	0/1	48326087	CTG	Ca
chr17	Treml6	FR07919618 (R1019)	APPPS1-21;Trem2+/R47H	0/1	48326087	CTG	Ca
* . /. no variants found, 0/1 heterozygous variant found
a variants detected in both controls and founders, Lines R104 and R1019 used in study
b variants detected only in founders, Lines R202 and R506 excluded from study
